# Supplementary material for: Reduced EIF6 dosage attenuates TP53 activation in models of Shwachman-Diamond syndrome
Source: J Clin Invest. 2025 Feb 18;135(8):e187778. doi: 10.1172/JCI187778 (PMC11996912; doi:10.1172/JCI187778)
Supplement: Supporting data values [file jci-135-187778-s148.xlsx]

## Sheet: Figure S1
eif6+/+	eif6del2aa/del2aa	eif6ms/ms
42	56	46
46	74	30
65	62	34
39	51	26
30	41	42
49	58	43
50	33	16
47	41	41
45	53	41
31	76	37
	49	35

## Sheet: Figure 2B mRNA levels
eif6+/+;p53+/+	eif6+/-; p53+/+	eif6-/-;p53+/+	eif6+/+;p53M214K/M214K	eif6+/-;p53M214K/M214K	eif6-/-;p53M214K/M214K
1	0.4	0.2		0.34	0.34
1.14	0.62	0.01	0.89	0.61	0.3
0.88	0.58	0.02	1.12	0.66	0.53

## Sheet: Figure 2D WB quatification
eif6+/+	eif6+/-	eif6-/-
0.549803	0.276311	0.065549
0.44308	0.25526	0.004875
0.269299	0.169261	0.012253
0.448292	0.151283
0.50475	0.234226
0.5473

## Sheet: Figure 2E Neutrophil counts
eif6+/+	eif6+/-	eif6-/-
79	66	48
83	40	10
49	11	11
61	28	11
26	43	5
72	60	47
54	26	0
42	46	2
62	44	16
	81	20
	47	17
	8	21
	49	13
	112

## Sheet: Figure 2G % gentotypes
	eif6+/+			eif6+/-			eif6-/-
5 dpf	35	20.83	16.67	42.5	54.17	55.21	22.5	25	28.13
8 dpf	10	21.4	17.9	75	64.3	61.5	15	14.3	20.5
10 dpf	26.32	33		73.68	66		0	0

## Sheet: Fugure 3B mRNA levels
eif6+/+	eif6del2a/del2a	eif6ms/ms	eif6-/-
1.14	0.6013	4.983	0.01
0.88	0.7267	6.6579	0.02
1	1.8692	2.6451	0.2
0.857			0.26
0.9927			0.26
1.1755			0.27
1.16
0.94
1.26
1.02
0.78

## Sheet: Figure 3D WB quantification
	eif6del2aa/del2aa				eif6ms/ms				eif6-/-				eif6+/-
Eif6	0.208734	0.102554	0.236457	0.111798	0.136322	0.099207	0.140744	0.0941458	0.0527635	0.0408611	0.0457795	0.025317	0.418837	0.348577	0.185827	0.128969
Sbds	0.715389	0.507157	0.57125	0.870739	0.530784	0.56941	0.475925	0.626512	0.478157	0.701684	0.581725	0.538216	0.858157	0.546537	0.483621	0.46051
Rpl5	0.349763	0.739939	0.434682	0.320005	0.0729598	0.117089	0.0890062	0.239693	0.0794155	0.140935	0.143286	0.173561	0.184871	0.191775	0.256777	0.385032
Rpl11	0.927217	0.425143	1.27301	0.890425	0.669733	0.735867	0.769404	0.749701	0.448739	0.48001	0.37322	0.36383	1.24369	0.624839	0.699266	0.753185
Rpl22	0.472517		0.164924	0.245931	0.409005	0.51429	0.244629	0.207641	0.36647	0.479928	0.081798	0.142839	0.821226	0.355442	0.181677	0.2311

## Sheet: Figure 3F WB quantification
	eif6+/+						eif6+/-					eif6-/-					eif6+/+				eif6+/-					eif6-/-
Eif6	0.549803	0.44308	0.269299	0.448292	0.50475	0.5473	0.276311	0.25526	0.169261	0.151283	0.234226	0.065549	0.004875	0.012253		Eif6	1.45682	0.867764	1.16703	1.425	0.559987	0.36639	0.768699	0.757925	0.485642	0.0844016	0.13286	0.164427
Rpl23	0.739852	0.605628	0.701127	0.521453			0.759187	0.793454	0.759667	0.698408	0.719869	0.438976	0.486126	0.193862		Rps3	0.629104	0.421085	0.477834	0.589326	0.51361	0.284774	0.499694	0.521629	0.405302	0.158106	0.137612	0.191956

## Sheet: Figure 3H
	eif6+/+					eif6del2aa/del2aa					eif6ms/ms							eif6+/+					eif6del2aa/del2aa					eif6ms/ms
Eif6	1.43739	1.30206	0.964734	1.02557	0.92427	0.294418	0.206246	0.216712	0.188951	0.213818	0.210189	0.251414	0.224339	0.147209			Eif6	1.31171	1.65018	2.09441	1.57181	1.69355	0.464908	0.29848	0.83993	0.238351	0.442073	0.167647	0.285434	0.222258
Rps3	0.849285	0.681384	0.475375	0.129022	0.218568	0.769902	0.339148	0.23043	0.141183	0.389987	0.586398	0.493798	0.251524	0.197325			Rpl23	2.00386	2.61906	2.66385	1.73206	1.72679	2.04653	2.81706	2.81222	1.35006	1.33662	1.17804	2.61107	1.3143	1.18772
																	Rpl26	0.349026	0.355379	0.386585	0.373572		0.224404	0.446114	0.355444	0.370891	0.40322	0.303802	0.415377	0.422611	0.374431

## Sheet: Figure 3I
SSU					LSU
eif6+/+	eif6del2aa/del2aa	eif6ms/ms	eif6-/-		eif6+/+	eif6del2aa/del2aa	eif6ms/ms	eif6-/-
32.8982	27.4847	20.8044	25.7975		28.4286	42.8922	29.7601	101.9
32.9256	27.3763	20.7135			28.4804	42.6738	29.6122
32.9202	27.6928	20.8186			28.615	43.0973	29.9073

[truncated: 19 more sheets: Figure 4A, Fugure 4B, Fugure 4E, Figure 4F, Figure 5B, Figure 5D, Figure 5E, Figure 6A, Figure 6D, Figure 6E, Figure 6F, Figure 6G, Figure 7A, Figure 7B, Figure 7C, Figure 7D, Figure 7E, Figure 7F, Figure 7H]
